# Supplementary material for: Pathogenesis and Management of Brugada Syndrome: Recent Advances and Protocol for Umbrella Reviews of Meta-Analyses in Major Arrhythmic Events Risk Stratification
Source: J Clin Med. 2022 Mar 30;11(7):1912. doi: 10.3390/jcm11071912 (PMC8999897; doi:10.3390/jcm11071912)
Supplement: Supplementary file 1 [file jcm-11-01912-s001.zip]

Archive with 1 entries (1 files):
- jcm-1608993-supplementary.pdf
